# Supplementary material for: 1,3-Bis(2-methyl­prop-2-eno­yl)-1H-benz­imidazol-2(3H)-one
Source: Acta Crystallogr Sect E Struct Rep Online. 2013 May 4;69(Pt 6):o818. doi: 10.1107/S1600536813011380 (PMC3684908; doi:10.1107/S1600536813011380)
Supplement: Supplementary file 2 [file e-69-0o818-Isup2.hkl]

# 
# h,k,l, Fc-squared, Fo-squared, sigma(Fo-squared) and status flag 
# 
data_I
_shelx_title ' new in C2/c' 
_shelx_refln_list_code          4 
_shelx_F_calc_maximum      111.74 
_exptl_crystal_F_000       568.00 
_reflns_d_resolution_high  0.8413 
 
loop_ 
 _symmetry_equiv_pos_as_xyz 
 'x, y, z' 
 '-x, y, -z+1/2' 
 'x+1/2, y+1/2, z' 
 '-x+1/2, y+1/2, -z+1/2' 
 '-x, -y, -z' 
 'x, -y, z-1/2' 
 '-x+1/2, -y+1/2, -z' 
 'x+1/2, -y+1/2, z-1/2' 
 
_cell_length_a    16.6359 
_cell_length_b     8.8629 
_cell_length_c     9.6221 
_cell_angle_alpha  90.000 
_cell_angle_beta  102.775 
_cell_angle_gamma  90.000 
 
_shelx_F_squared_multiplier     1.000 
 
loop_ 
 _refln_index_h 
 _refln_index_k 
 _refln_index_l 
 _refln_F_squared_calc 
 _refln_F_squared_meas 
 _refln_F_squared_sigma 
 _refln_observed_status 
   4   0   0      424.95      442.85      3.73 o 
   6   0   0     8512.06     8435.44    134.50 o 
   8   0   0        1.62        0.81      0.31 o 
  10   0   0      864.15      885.00     18.11 o 
  12   0   0      236.82      200.84      3.51 o 
  14   0   0       16.70       25.48      1.48 o 
  16   0   0       48.61       55.62      2.11 o 
  18   0   0       63.06       68.27      3.29 o 
   3   1   0        1.26       -0.20      0.13 o 
   5   1   0     2616.51     2511.98     15.18 o 
   7   1   0      348.28      371.44      2.92 o 
   9   1   0       49.32       31.18      0.83 o 
  11   1   0      921.42      907.17      7.87 o 
  13   1   0      169.94      172.36      2.35 o 
  15   1   0       35.17       35.52      1.21 o 
  17   1   0       32.77       32.27      1.32 o 
  19   1   0       13.77       14.62      1.12 o 
   0   2   0     3315.31     2778.25     22.59 o 
   2   2   0      921.35      872.23      5.35 o 
   4   2   0      805.77      946.04      6.38 o 
   6   2   0     2237.11     2272.52     13.51 o 
   8   2   0      662.90      700.10      6.82 o 
  10   2   0      303.43      288.59      3.05 o 
  12   2   0     1173.03     1255.38     11.09 o 
  14   2   0       48.10       45.11      1.28 o 
  16   2   0        0.01       -0.64      0.67 o 
  18   2   0        3.78        6.56      0.89 o 
   1   3   0     3655.97     3448.62     19.56 o 
   3   3   0     1845.77     1576.15      9.47 o 
   5   3   0       70.86       87.57      0.99 o 
   7   3   0      418.81      318.16      4.40 o 
   9   3   0      349.38      311.39      3.70 o 
  11   3   0      174.29      197.10      2.87 o 
  13   3   0       20.60       20.71      1.15 o 
  15   3   0        0.39        0.60      0.84 o 
  17   3   0        1.54        3.64      1.01 o 
   0   4   0     1338.32     1363.80     12.76 o 
   2   4   0      708.36      744.89      4.42 o 
   4   4   0     1723.62     1700.66     12.15 o 
   6   4   0       12.51       12.92      1.52 o 
   8   4   0      302.54      363.54      5.07 o 
  10   4   0      289.21      332.91      4.05 o 
  12   4   0       38.80       45.37      1.42 o 
  14   4   0      316.98      326.31      4.41 o 
  16   4   0       73.98       79.21      2.52 o 
   1   5   0      218.52      199.73      2.18 o 
   3   5   0      164.89      304.18      3.03 o 
   5   5   0      297.43      297.57      3.05 o 
   7   5   0       27.42       21.04      0.91 o 
   9   5   0      122.78      144.59      2.83 o 
  11   5   0      194.30      185.33      2.90 o 
  13   5   0       98.61       89.72      2.38 o 
  15   5   0       44.04       45.04      1.68 o 
   0   6   0      861.68      937.93     11.32 o 
   2   6   0      308.91      294.64      3.08 o 
   4   6   0       28.05       30.15      0.91 o 
   6   6   0       29.95       28.24      0.95 o 
   8   6   0      108.00      113.88      2.05 o 
  10   6   0        2.05        1.19      0.75 o 
  12   6   0       18.94       14.27      0.92 o 
  14   6   0       25.99       27.92      1.47 o 
   1   7   0       40.64       54.34      1.22 o 
   3   7   0       14.91        9.69      0.81 o 
   5   7   0      125.74      116.07      1.82 o 
   7   7   0      268.72      281.38      3.73 o 
   9   7   0      226.11      235.93      3.40 o 
  11   7   0      120.08      113.19      2.35 o 
  13   7   0       39.89       46.11      1.51 o 
   0   8   0      743.89      783.79     10.10 o 
   2   8   0      103.79       94.45      2.51 o 
   4   8   0        4.03        5.82      0.73 o 
   6   8   0      161.70      187.15      2.57 o 
   8   8   0       54.78       48.62      1.77 o 
  10   8   0        2.67        1.57      0.85 o 
  12   8   0        0.35       -0.38      0.82 o 
   1   9   0        0.00       -0.82      0.56 o 
   3   9   0      141.01      148.10      2.32 o 
   5   9   0       75.10       77.99      1.72 o 
   7   9   0        6.92        6.86      0.98 o 
   9   9   0        0.01       -0.62      0.79 o 
   0  10   0       41.16       47.90      2.39 o 
   2  10   0        8.24        6.71      0.81 o 
   4  10   0       12.39        9.99      0.89 o 
   6  10   0        0.27       -0.18      0.74 o 
 -19   1   1       68.50       67.90      1.85 o 
 -17   1   1      204.61      206.62      2.95 o 
 -15   1   1       29.91       28.90      1.13 o 
 -13   1   1      113.95      119.32      1.90 o 
 -11   1   1     1107.77     1112.61      9.41 o 
  -9   1   1       16.61       18.92      1.49 o 
  -7   1   1     2375.55     2678.88     15.83 o 
  -5   1   1    11986.10    10963.08     79.11 o 
  -3   1   1    10160.84     8834.10     54.08 o 
  -1   1   1       17.76       56.04      0.54 o 
   1   1   1     2899.59     2974.48     24.58 o 
   3   1   1     7389.06     7192.94     46.72 o 
   5   1   1       26.52       12.68      0.56 o 
   7   1   1     1147.86     1152.93      6.65 o 
   9   1   1      469.60      410.16      3.90 o 
  11   1   1      246.03      306.59      3.27 o 
  13   1   1      155.71      162.76      2.28 o 
  15   1   1       53.18       40.30      1.27 o 
  17   1   1        6.21        6.50      0.85 o 
 -18   2   1       67.47       70.00      1.79 o 
 -16   2   1      105.61      100.35      1.97 o 
 -14   2   1       89.14       80.94      1.63 o 
 -12   2   1       94.29       72.78      1.45 o 
 -10   2   1      206.17      214.40      2.46 o 
  -8   2   1      418.96      418.59      3.88 o 
  -6   2   1        9.86        7.27      0.41 o 
  -4   2   1      977.91     1071.85      6.52 o 
  -2   2   1      867.45     1009.70      6.19 o 
   0   2   1     1114.72     1003.94      6.09 o 
   2   2   1     2442.86     2075.75     14.58 o 
   4   2   1      412.43      336.05      3.10 o 
   6   2   1      676.07      576.18      4.44 o 
   8   2   1       13.10        9.76      0.66 o 
  10   2   1      155.42      182.44      2.24 o 
  12   2   1       18.13       19.62      0.95 o 
  14   2   1       17.54       19.43      1.03 o 
  16   2   1       14.93       15.39      0.96 o 
  18   2   1       88.43       83.49      1.99 o 
 -17   3   1      216.17      221.43      3.17 o 
 -15   3   1      521.48      529.12      5.44 o 
 -13   3   1       21.35       19.86      1.19 o 
 -11   3   1      380.78      352.23      4.56 o 
  -9   3   1       19.27       15.54      0.87 o 
  -7   3   1      878.67      986.42     11.66 o 
  -5   3   1     5166.38     5300.62     36.01 o 
  -3   3   1      699.39      854.85      5.73 o 
  -1   3   1     1928.74     2007.89     12.01 o 
   1   3   1      267.46      315.37      2.00 o 
   3   3   1      856.73      886.69      6.84 o 
   5   3   1     3742.26     3985.47     25.37 o 
   7   3   1     2061.73     2256.51     20.61 o 
   9   3   1       69.94       49.46      1.24 o 
  11   3   1       38.18       47.46      1.58 o 
  13   3   1       86.12       77.44      1.77 o 
  15   3   1        0.10        0.05      0.78 o 
  17   3   1      251.20      247.31      3.91 o 
 -18   4   1       54.75       49.04      1.98 o 
 -16   4   1      195.23      185.94      3.26 o 
 -14   4   1       18.44       24.34      1.33 o 
 -12   4   1        0.47        2.93      0.75 o 
 -10   4   1       31.46       26.00      1.08 o 
  -8   4   1      246.78      266.14      3.97 o 
  -6   4   1        6.91        1.32      0.32 o 
  -4   4   1      152.81      123.47      1.49 o 
  -2   4   1      354.39      331.59      2.18 o 
   0   4   1     2315.91     2200.74     12.44 o 
   2   4   1     2302.04     2495.51     14.79 o 
   4   4   1       24.48       16.59      0.75 o 
   6   4   1      162.04      220.09      4.78 o 
   8   4   1       73.93       68.35      1.73 o 
  10   4   1        7.37       11.48      0.78 o 
  12   4   1       26.72       21.88      1.13 o 
  14   4   1       32.72       29.41      1.38 o 
  16   4   1       28.25       31.12      1.63 o 
 -17   5   1        1.64        2.31      0.89 o 
 -15   5   1       60.00       60.16      1.89 o 
 -13   5   1       17.82       14.15      1.08 o 
 -11   5   1      106.74       97.84      2.06 o 
  -9   5   1      594.84      610.83      6.47 o 
  -7   5   1      102.93       92.24      1.45 o 
  -5   5   1      279.61      347.76      3.42 o 
  -3   5   1       64.90       47.55      0.84 o 
  -1   5   1      863.14      942.82      6.43 o 
   1   5   1     1069.96     1138.92      8.36 o 
   3   5   1       62.03       60.19      1.07 o 
   5   5   1      180.61      200.91      2.62 o 
   7   5   1        3.55        6.64      0.75 o 
   9   5   1        0.56        0.36      0.68 o 
  11   5   1       40.23       32.55      1.26 o 
  13   5   1       93.03       89.90      2.02 o 
  15   5   1       11.70       13.97      1.15 o 
 -16   6   1       42.80       36.17      1.70 o 
 -14   6   1       11.96       13.03      0.97 o 
 -12   6   1       42.98       41.55      1.30 o 
 -10   6   1      390.70      379.09      4.62 o 
  -8   6   1      518.09      579.27      7.19 o 
  -6   6   1      180.46      170.57      2.18 o 
  -4   6   1       39.06       40.60      1.03 o 
  -2   6   1      236.51      237.26      2.63 o 
   0   6   1      112.55       71.23      1.60 o 
   2   6   1        4.18        5.12      0.55 o 
   4   6   1      119.36      123.67      1.75 o 
   6   6   1      159.19      139.61      2.25 o 
   8   6   1       26.62       31.09      1.19 o 
  10   6   1      310.47      319.87      5.28 o 
  12   6   1      148.03      150.30      2.71 o 
  14   6   1       13.12       12.36      1.39 o 
 -13   7   1       15.50       14.83      0.98 o 
 -11   7   1      108.29      110.92      2.28 o 
  -9   7   1      239.02      225.68      3.27 o 
  -7   7   1      557.20      526.00      5.17 o 
  -5   7   1        6.72        8.05      0.67 o 
  -3   7   1      496.60      484.56      4.71 o 
  -1   7   1      204.89      184.12      2.33 o 
   1   7   1      744.73      677.58      7.18 o 
   3   7   1     1036.46     1052.27      9.10 o 
   5   7   1      108.80       87.04      1.86 o 
   7   7   1        0.18       -0.85      0.57 o 
   9   7   1      140.95      123.54      2.39 o 
  11   7   1      162.98      174.31      2.99 o 
  13   7   1       64.96       71.71      1.79 o 
 -12   8   1       17.58       24.31      1.70 o 
 -10   8   1       20.34       18.90      1.24 o 
  -8   8   1       56.42       45.67      1.56 o 
  -6   8   1        4.55        6.03      0.76 o 
  -4   8   1      156.47      151.05      2.78 o 
  -2   8   1      602.70      597.74      5.74 o 
   0   8   1      580.56      547.37      5.35 o 
   2   8   1      474.19      476.82      5.61 o 
   4   8   1      736.48      743.32      9.25 o 
   6   8   1      145.16      140.71      3.04 o 
   8   8   1        4.69        3.53      0.81 o 
  10   8   1        1.02        0.68      0.81 o 
  12   8   1       22.84       21.37      1.18 o 
  -9   9   1       26.61       26.79      1.47 o 
  -7   9   1       16.06       13.00      0.99 o 
  -5   9   1      134.29      160.64      3.66 o 
  -3   9   1        4.56        7.63      1.05 o 
  -1   9   1        0.54        1.91      0.61 o 
   1   9   1        2.58        2.03      0.63 o 
   3   9   1       13.66       22.96      1.32 o 
   5   9   1        2.28        5.87      1.10 o 
   7   9   1       39.78       52.20      1.77 o 
   9   9   1        4.98        3.17      0.98 o 
  -6  10   1        7.80        8.81      0.95 o 
  -4  10   1       16.36       21.27      1.11 o 
  -2  10   1       11.69        9.60      0.83 o 
   0  10   1        0.44        1.84      0.67 o 
   2  10   1        7.23        4.96      0.77 o 
   4  10   1       13.40       11.94      1.22 o 
 -18   0   2      118.27      106.30      3.04 o 
 -16   0   2      110.53      106.58      2.87 o 
 -14   0   2        0.09        0.42      0.71 o 
 -12   0   2      325.49      320.13      4.82 o 
 -10   0   2      168.54      317.66      4.52 o 
  -8   0   2     5913.43     5799.39     52.86 o 
  -6   0   2      770.92      789.03      6.50 o 
  -4   0   2     4101.96     3964.75     38.83 o 
  -2   0   2       10.91       11.05      0.28 o 
   6   0   2      252.64      298.27      2.79 o 
   8   0   2      154.32      131.93      1.67 o 
  10   0   2      119.63      131.22      2.54 o 
  12   0   2      123.37      112.32      2.99 o 
  14   0   2       56.67       54.46      1.94 o 
  16   0   2       57.45       59.50      2.23 o 
  18   0   2        0.18       -1.51      1.20 o 
 -19   1   2       20.29       22.11      1.18 o 
 -17   1   2       39.52       45.98      1.46 o 
 -15   1   2       18.09       14.02      0.88 o 
 -13   1   2       77.49       76.98      1.49 o 
 -11   1   2        8.62       12.97      0.70 o 
  -9   1   2     1682.09     1745.54     12.58 o 
  -7   1   2      323.44      360.35      2.31 o 
  -5   1   2      676.05      561.88      3.14 o 
  -3   1   2      158.03      135.22      0.94 o 
  -1   1   2      448.87      383.51      2.69 o 
   1   1   2     2741.06     2707.67     21.87 o 
   3   1   2     9140.59     8755.63     56.51 o 
   5   1   2      457.86      467.50      2.86 o 
   7   1   2      952.26      926.25      5.44 o 
   9   1   2        4.89        6.81      1.32 o 
  11   1   2       62.66       67.49      1.33 o 
  13   1   2       94.15       95.66      2.54 o 
  15   1   2      152.31      151.57      2.42 o 
  17   1   2        0.09       -0.63      0.73 o 
 -18   2   2        1.82        0.04      0.72 o 
 -16   2   2       19.99       17.84      1.03 o 
 -14   2   2        0.89        7.84      1.49 o 
 -12   2   2      410.96      436.89      4.36 o 
 -10   2   2      849.55      741.68      6.54 o 
  -8   2   2      694.29      873.06      6.03 o 
  -6   2   2     1722.12     1957.70     10.94 o 
  -4   2   2      857.87     1002.70      5.75 o 
  -2   2   2       41.48       44.44      0.49 o 
   0   2   2     4705.22     4870.67     38.65 o 
   2   2   2      603.47      622.46      5.05 o 
   4   2   2      293.97      344.80      2.52 o 
   6   2   2      605.81      682.09      4.72 o 
   8   2   2      659.52      617.72      5.69 o 
  10   2   2       31.87       33.75      1.00 o 
  12   2   2       13.49       13.16      0.88 o 
  14   2   2      408.15      378.79      4.17 o 
  16   2   2       43.13       46.42      1.48 o 
 -17   3   2        7.87        6.68      0.92 o 
 -15   3   2       16.61       22.28      1.54 o 
 -13   3   2        4.97        6.41      1.19 o 
 -11   3   2       38.45       33.37      1.02 o 
  -9   3   2      284.67      313.06      3.72 o 
  -7   3   2     1806.06     1884.23     15.06 o 
  -5   3   2      276.16      306.50      2.35 o 
  -3   3   2     1466.46     1480.66      9.65 o 
  -1   3   2      756.57      753.28      4.39 o 
   1   3   2        5.18        5.11      0.26 o 
   3   3   2     2263.60     2465.72     17.12 o 
   5   3   2       32.41       22.40      0.59 o 
   7   3   2      207.16      175.47      2.02 o 
   9   3   2        1.25        1.09      0.53 o 
  11   3   2        3.58        4.58      0.66 o 
  13   3   2       76.27       76.08      1.79 o 
  15   3   2       10.50       13.02      1.08 o 
  17   3   2        0.01        1.42      0.87 o 
 -18   4   2      155.34      159.54      3.17 o 
 -16   4   2        4.68        4.32      0.94 o 
 -14   4   2       21.93       30.24      1.40 o 
 -12   4   2     1821.78     1841.79     17.53 o 
 -10   4   2      152.91      134.79      2.25 o 
  -8   4   2     1220.52     1292.10     10.67 o 
  -6   4   2        5.89        4.11      0.40 o 
  -4   4   2      174.11      229.67      2.31 o 
  -2   4   2      969.63     1151.30      7.64 o 
   0   4   2      121.94       64.35      0.80 o 
   2   4   2      178.45      199.37      1.72 o 
   4   4   2        8.89        4.05      0.79 o 
   6   4   2      114.01       91.39      1.90 o 
   8   4   2      299.37      331.14      3.89 o 
  10   4   2      103.64      115.92      2.07 o 
  12   4   2      134.62      122.87      2.25 o 
  14   4   2       24.36       18.66      1.15 o 
  16   4   2       37.88       38.49      1.70 o 
 -17   5   2        5.10        3.44      1.56 o 
 -15   5   2       64.32       63.21      2.26 o 
 -13   5   2       35.28       28.92      2.34 o 
 -11   5   2      222.93      242.19      2.92 o 
  -9   5   2      121.11      126.29      2.12 o 
  -7   5   2      881.03      873.11      7.51 o 
  -5   5   2       10.94       12.71      0.63 o 
  -3   5   2        1.51        0.98      0.28 o 
  -1   5   2      710.55      833.26      5.75 o 
   1   5   2      338.49      368.10      3.51 o 
   3   5   2       31.61       42.24      0.92 o 
   5   5   2       94.84       91.60      1.67 o 
   7   5   2       38.58       46.61      1.30 o 
   9   5   2       77.50       74.77      1.63 o 
  11   5   2       82.94       92.14      3.54 o 
  13   5   2        0.97       -0.50      0.73 o 
  15   5   2        8.58        6.57      0.97 o 
 -16   6   2       17.00       13.19      0.99 o 
 -14   6   2        0.01       -1.08      0.72 o 
 -12   6   2        0.43       -0.59      0.57 o 
 -10   6   2      184.30      171.83      2.66 o 
  -8   6   2       11.54        9.19      0.71 o 
  -6   6   2      165.47      180.25      2.25 o 
  -4   6   2      761.73      750.42      6.62 o 
  -2   6   2       72.55       82.53      1.21 o 
   0   6   2     1530.08     1568.39     14.90 o 
   2   6   2      269.82      253.01      3.61 o 
   4   6   2       76.61       75.45      2.00 o 
   6   6   2       76.84      102.64      1.93 o 
   8   6   2        4.79        7.13      0.78 o 
  10   6   2       25.22       30.97      1.16 o 
  12   6   2       36.59       30.64      1.43 o 
  14   6   2        0.59       -0.23      0.75 o 
 -13   7   2       95.84      107.65      2.07 o 
 -11   7   2      225.06      220.60      3.32 o 
  -9   7   2      108.42       90.24      2.31 o 
  -7   7   2      310.04      308.08      3.45 o 
  -5   7   2      363.78      356.36      3.97 o 
  -3   7   2      249.22      233.42      2.45 o 
  -1   7   2       21.45       21.85      0.93 o 
   1   7   2      218.52      221.71      3.10 o 
   3   7   2       44.05       60.27      2.29 o 
   5   7   2       32.52       38.76      1.33 o 
   7   7   2        0.34       -0.85      0.68 o 
   9   7   2       87.22       85.74      2.04 o 
  11   7   2      171.80      194.39      2.82 o 
  13   7   2       13.36       12.88      0.99 o 
 -12   8   2       41.69       44.11      1.68 o 
 -10   8   2        0.55       -1.00      0.67 o 
  -8   8   2       61.76       59.76      1.50 o 
  -6   8   2      174.26      180.84      2.50 o 
  -4   8   2       75.71       91.43      1.52 o 
  -2   8   2        0.01        0.45      0.59 o 
   0   8   2      169.68      172.69      2.40 o 
   2   8   2      240.31      255.65      3.63 o 
   4   8   2      142.55      148.85      2.76 o 
   6   8   2       35.01       50.46      1.67 o 
   8   8   2       53.24       51.97      1.69 o 
  10   8   2       31.25       26.42      1.48 o 
  -9   9   2        3.00        1.65      0.74 o 
  -7   9   2       17.89       22.08      1.11 o 
  -5   9   2        3.52        4.46      0.63 o 
  -3   9   2       21.34       19.26      1.02 o 
  -1   9   2      269.12      277.49      3.40 o 
   1   9   2        0.02       -0.87      0.58 o 
   3   9   2        5.42        6.87      1.21 o 
   5   9   2       88.65       90.32      2.66 o 
   7   9   2        6.96        8.17      1.03 o 
  -4  10   2       15.08       22.47      1.20 o 
  -2  10   2        0.50       -0.49      0.61 o 
   0  10   2       51.56       56.15      1.55 o 
   2  10   2       12.88       13.57      0.96 o 
   4  10   2        1.24       -0.32      1.20 o 
 -19   1   3       39.93       47.79      1.59 o 
 -17   1   3      282.29      255.93      3.36 o 
 -15   1   3       81.14       81.41      1.65 o 
 -13   1   3      267.64      306.43      3.39 o 
 -11   1   3      652.03      637.86      5.78 o 
  -9   1   3       66.23       50.67      0.86 o 
  -7   1   3     1563.40     1829.09     10.23 o 
  -5   1   3     3008.68     3141.47     15.98 o 
  -3   1   3     1873.55     1556.13      9.54 o 
  -1   1   3      333.38      374.96      3.06 o 
   1   1   3     1044.74      904.73      8.35 o 
   3   1   3      448.92      364.12      2.56 o 
   5   1   3      393.24      335.79      2.49 o 
   7   1   3      353.19      385.96      2.75 o 
   9   1   3      340.90      314.12      3.20 o 
  11   1   3        7.30       11.39      0.77 o 
  13   1   3       61.47       57.43      1.42 o 
  15   1   3      145.22      144.56      2.36 o 
  17   1   3        8.31       10.07      0.97 o 
 -18   2   3        8.76        7.26      0.88 o 
 -16   2   3      121.63      126.59      2.22 o 
 -14   2   3      124.79      118.29      1.97 o 
 -12   2   3       83.77       84.21      1.55 o 
 -10   2   3       50.45       42.43      1.00 o 
  -8   2   3      523.38      433.09      3.27 o 
  -6   2   3      267.70      217.14      1.52 o 
  -4   2   3      144.01      176.80      1.41 o 
  -2   2   3      998.52     1179.58      7.19 o 
   0   2   3      158.02      166.28      1.40 o 
   2   2   3      813.59      906.86      6.46 o 
   4   2   3      281.40      265.97      2.04 o 
   6   2   3      127.00      103.73      1.11 o 
   8   2   3       98.85       92.45      1.76 o 
  10   2   3       16.73       14.99      1.09 o 
  12   2   3       78.50       79.22      1.77 o 
  14   2   3        1.16        3.76      0.87 o 
  16   2   3        8.93       11.89      1.10 o 
 -17   3   3        0.09       -0.19      0.75 o 
 -15   3   3      796.45      788.50      7.44 o 
 -13   3   3      443.34      416.99      4.39 o 
 -11   3   3       13.96       13.87      0.75 o 
  -9   3   3      135.20      157.89      2.27 o 
  -7   3   3      310.89      382.74      3.17 o 
  -5   3   3     1441.04     1855.52     12.16 o 
  -3   3   3      614.10      407.03      3.04 o 
  -1   3   3     3063.49     3183.19     20.39 o 
   1   3   3      509.10      685.98      5.37 o 
   3   3   3      189.59      251.16      2.40 o 
   5   3   3      140.65      139.05      1.36 o 
   7   3   3      308.71      334.49      4.49 o 
   9   3   3     1070.67     1008.27      9.89 o 
  11   3   3        0.05       -0.86      0.57 o 
  13   3   3        2.52        0.94      0.75 o 
  15   3   3      101.54       97.40      2.25 o 
 -18   4   3        5.39        5.30      1.05 o 
 -16   4   3       95.52       77.11      2.06 o 
 -14   4   3      294.57      288.45      4.12 o 
 -12   4   3       61.99       71.40      1.84 o 
 -10   4   3        0.19        1.28      0.61 o 
  -8   4   3       11.42        4.59      0.42 o 
  -6   4   3      316.21      269.04      2.65 o 
  -4   4   3      194.91      303.39      7.56 o 
  -2   4   3       56.98       41.71      0.63 o 
   0   4   3      138.06      113.27      1.38 o 
   2   4   3       73.14       63.61      0.91 o 
   4   4   3     1584.89     1583.14     11.35 o 
   6   4   3        3.80        5.58      0.60 o 
   8   4   3      194.05      214.12      2.87 o 
  10   4   3       10.17        9.47      0.75 o 
  12   4   3       19.25       12.91      0.94 o 
  14   4   3       10.63       16.15      1.13 o 
 -17   5   3      116.44      111.92      2.64 o 
 -15   5   3       55.88       57.72      2.08 o 
 -13   5   3       59.87       60.11      1.52 o 
 -11   5   3        6.94        9.43      0.77 o 
  -9   5   3      760.89      740.83      7.68 o 
  -7   5   3      276.09      285.75      2.96 o 
  -5   5   3       50.29       72.04      1.17 o 
  -3   5   3        2.84        8.70      0.35 o 
  -1   5   3      179.04      216.35      1.88 o 
   1   5   3      327.87      409.49      4.48 o 
   3   5   3      127.50      101.12      1.47 o 
   5   5   3      133.20      146.39      2.22 o 
   7   5   3       26.80       30.39      1.27 o 
   9   5   3        5.95        2.12      0.60 o 
  11   5   3       43.86       41.50      1.43 o 
  13   5   3        4.35        2.54      0.80 o 
  15   5   3        0.70       -0.30      1.01 o 
 -16   6   3       11.51       10.22      1.14 o 
 -14   6   3       45.25       44.91      1.35 o 
 -12   6   3       97.56      100.53      2.15 o 
 -10   6   3        1.65       -0.11      0.74 o 
  -8   6   3      451.06      447.06      4.40 o 
  -6   6   3      987.58     1120.38      9.89 o 
  -4   6   3       87.06       92.56      1.38 o 
  -2   6   3       47.64       31.38      0.91 o 
   0   6   3       61.33       85.07      1.67 o 
   2   6   3        8.93        6.99      1.37 o 
   4   6   3       33.85       33.06      1.13 o 
   6   6   3        0.22        0.15      1.04 o 
   8   6   3        3.03       -1.33      1.05 o 
  10   6   3      103.37      110.66      2.15 o 
  12   6   3       47.91       52.45      1.73 o 
 -13   7   3       25.78       25.49      1.17 o 
 -11   7   3      103.94       97.43      2.05 o 
  -9   7   3        5.37       10.57      0.78 o 
  -7   7   3      467.15      448.05      4.53 o 
  -5   7   3     1196.05     1138.64      9.80 o 
  -3   7   3       31.61       35.75      1.00 o 
  -1   7   3      243.37      216.80      3.01 o 
   1   7   3       66.34       51.51      1.84 o 
   3   7   3      367.01      390.52      5.86 o 
   5   7   3      613.21      611.65     14.43 o 
   7   7   3      160.66      143.66      2.59 o 
   9   7   3        3.75        1.38      0.89 o 
  11   7   3       13.98       11.51      0.95 o 
 -12   8   3       28.13       39.14      1.99 o 
 -10   8   3       25.08       31.05      1.43 o 
  -8   8   3        1.03        0.48      0.59 o 
  -6   8   3       63.88       51.92      1.34 o 
  -4   8   3       42.21       38.42      1.07 o 
  -2   8   3      272.13      260.20      4.86 o 
   0   8   3      432.19      461.20      7.06 o 
   2   8   3      116.67      109.42      2.79 o 
   4   8   3      415.94      404.21      6.25 o 
   6   8   3      392.38      410.89     14.65 o 
   8   8   3       57.75       53.93      1.77 o 
  10   8   3        4.30        5.25      1.19 o 
  -9   9   3       10.22       11.31      0.93 o 
  -7   9   3        6.93        6.59      0.82 o 
  -5   9   3       18.08       14.47      0.80 o 
  -3   9   3       41.39       43.08      1.30 o 
  -1   9   3       28.11       30.59      1.19 o 
   1   9   3        1.62        1.16      1.14 o 
   3   9   3        2.64        2.56      1.01 o 
   5   9   3        2.56        3.36      1.37 o 
   7   9   3        9.85       11.98      1.43 o 
  -4  10   3       10.50       10.73      0.91 o 
  -2  10   3        9.45        9.74      0.88 o 
   0  10   3        1.15        0.40      0.69 o 
   2  10   3        0.36        0.12      0.97 o 
 -18   0   4       16.39       22.03      2.63 o 
 -16   0   4      126.69      116.62      2.96 o 
 -14   0   4       94.36      108.42      2.62 o 
 -12   0   4      275.77      314.29      3.73 o 
 -10   0   4        6.97        7.70      0.51 o 
  -8   0   4       31.79       72.80      1.04 o 
  -6   0   4      553.55      629.70      5.23 o 
  -4   0   4     2250.30     2336.20     21.85 o 
  -2   0   4     2604.33     2230.33     37.54 o 
   0   0   4      154.03      335.12      5.98 o 
   2   0   4     2223.37     2095.31     35.81 o 
   4   0   4    12484.95    11802.59    105.96 o 
   6   0   4     3469.21     3570.07     27.79 o 
   8   0   4     1014.70      978.60      8.23 o 
  10   0   4       30.32       36.42      2.81 o 
  12   0   4       57.92       58.85      1.94 o 
  14   0   4       27.82       33.14      1.82 o 
  16   0   4       24.39       24.15      2.75 o 
 -19   1   4       14.43       15.41      1.08 o 
 -17   1   4       30.62       32.80      1.36 o 
 -15   1   4      227.66      235.19      3.01 o 
 -13   1   4        6.65        4.61      0.50 o 
 -11   1   4        0.10        0.20      0.36 o 
  -9   1   4       16.89       16.69      0.49 o 
  -7   1   4      528.59      718.30      3.80 o 
  -5   1   4      695.50      693.11      4.06 o 
  -3   1   4       11.13       10.53      0.24 o 
  -1   1   4       54.20       24.37      2.15 o 
   1   1   4      119.70      135.35      3.13 o 
   3   1   4       97.33      149.21      2.58 o 
   5   1   4     1560.31     1514.94      9.82 o 
   7   1   4      660.80      658.60      4.65 o 
   9   1   4       76.15       66.41      2.69 o 
  11   1   4       31.68       41.39      1.35 o 
  13   1   4       13.47       13.70      0.84 o 
  15   1   4        8.46        7.56      0.99 o 
 -18   2   4       31.81       30.36      1.33 o 
 -16   2   4       46.44       50.84      1.47 o 
 -14   2   4       70.05       59.80      1.66 o 
 -12   2   4      900.78      959.99      8.39 o 
 -10   2   4      249.60      250.98      2.73 o 
  -8   2   4       33.47       15.88      0.54 o 
  -6   2   4     2477.19     2951.17     19.08 o 
  -4   2   4     1070.69     1180.54      7.16 o 
  -2   2   4       19.15       84.23      0.96 o 
   0   2   4      515.46      345.53      5.92 o 
   2   2   4      601.27      590.59      4.36 o 
   4   2   4      239.95      183.39      2.24 o 
   6   2   4      833.03      770.30      5.30 o 
   8   2   4      139.45      125.67      1.70 o 
  10   2   4      246.03      247.34      3.83 o 
  12   2   4       68.38       62.41      1.61 o 
  14   2   4       20.36       20.43      1.23 o 
  16   2   4       30.92       24.51      2.75 o 
 -17   3   4       28.97       31.78      1.39 o 
 -15   3   4       47.12       48.68      1.43 o 
 -13   3   4        0.43        2.46      0.65 o 
 -11   3   4      229.36      206.73      2.55 o 
  -9   3   4       55.38       42.71      0.77 o 
  -7   3   4       31.15       43.53      1.56 o 
  -5   3   4     2727.03     2927.60     23.04 o 
  -3   3   4      104.70      156.64      1.36 o 
  -1   3   4     1939.22     2268.14     17.33 o 
   1   3   4      156.79      160.09      1.73 o 
   3   3   4       66.55       98.23      1.88 o 
   5   3   4      298.88      348.32      3.20 o 
   7   3   4        9.80       13.75      0.71 o 
   9   3   4        4.14        6.93      0.69 o 
  11   3   4       22.16       15.20      0.96 o 
  13   3   4       22.29       25.88      1.31 o 
  15   3   4        1.84        1.91      1.43 o 
 -18   4   4       53.26       46.25      1.95 o 
 -16   4   4      223.55      241.28      3.79 o 
 -14   4   4        3.92        4.30      0.86 o 
 -12   4   4      216.10      230.10      2.72 o 
 -10   4   4     1163.47     1221.76     10.22 o 
  -8   4   4      431.82      347.59      4.73 o 
  -6   4   4       47.76       51.84      1.43 o 
  -4   4   4      585.21      555.01      3.94 o 
  -2   4   4       97.04      156.97      1.65 o 
   0   4   4       20.57       12.10      0.73 o 
   2   4   4      160.33      164.03      2.14 o 
   4   4   4      177.03      234.01      2.46 o 
   6   4   4       73.66       65.83      1.16 o 
   8   4   4       46.91       44.70      1.22 o 
  10   4   4       72.56       72.94      1.68 o 
  12   4   4      278.32      301.81      4.02 o 
  14   4   4        0.01        0.20      0.97 o 
 -17   5   4       21.73       24.55      1.51 o 
 -15   5   4        6.00        7.05      1.00 o 
 -13   5   4      238.55      235.52      2.90 o 
 -11   5   4        1.25        0.96      0.56 o 
  -9   5   4      430.81      453.68      4.35 o 
  -7   5   4       40.32       47.33      1.03 o 
  -5   5   4      568.89      597.94      6.26 o 
  -3   5   4      201.60      147.17      1.44 o 
  -1   5   4        0.22        2.03      0.32 o 
   1   5   4        0.45        5.01      0.95 o 
   3   5   4      496.40      457.53      5.66 o 
   5   5   4      198.01      231.37      2.64 o 
   7   5   4       26.65       25.47      1.01 o 
   9   5   4       17.79        7.70      0.78 o 
  11   5   4       49.21       61.30      1.92 o 
  13   5   4       13.80       11.81      1.31 o 
 -14   6   4        7.43       10.29      1.05 o 
 -12   6   4      187.57      179.25      4.02 o 
 -10   6   4        0.05       -0.76      0.51 o 
  -8   6   4      565.94      560.95      5.25 o 
  -6   6   4       15.53       34.80      1.04 o 
  -4   6   4      175.90      171.68      1.84 o 
  -2   6   4      425.74      438.08      4.53 o 
   0   6   4      214.26      185.35      4.35 o 
   2   6   4      485.71      482.15      6.99 o 
   4   6   4      347.27      336.67      8.48 o 
   6   6   4        1.63        1.49      1.11 o 
   8   6   4       49.89       55.05      1.48 o 
  10   6   4        0.39       -0.96      0.69 o 
  12   6   4       28.74       31.10      1.82 o 
 -13   7   4        3.30        4.13      1.32 o 
 -11   7   4       35.20       34.35      1.19 o 
  -9   7   4      234.97      232.54      2.87 o 
  -7   7   4      379.64      351.85      3.78 o 
  -5   7   4       64.02       63.52      1.26 o 
  -3   7   4      176.86      160.45      1.98 o 
  -1   7   4      441.74      447.04      6.37 o 
   1   7   4        3.45        3.66      0.97 o 
   3   7   4       78.36       89.74      2.40 o 
   5   7   4       18.59       20.92      1.24 o 
   7   7   4        0.73        2.86      0.85 o 
   9   7   4       11.00        9.54      1.05 o 
  11   7   4       15.75       18.15      1.29 o 
 -12   8   4        8.37        8.47      1.29 o 
 -10   8   4       15.69       11.73      1.11 o 
  -8   8   4        2.29        1.66      0.62 o 
  -6   8   4        0.17        0.28      0.51 o 
  -4   8   4       22.29       19.60      0.88 o 
  -2   8   4       16.74       22.62      1.23 o 
   0   8   4       13.03       18.72      1.34 o 
   2   8   4       61.85       61.62      2.21 o 
   4   8   4       52.10       54.14      2.14 o 
   6   8   4       28.92       32.47      1.92 o 
   8   8   4       75.25       93.98      2.93 o 
  -7   9   4        8.35        6.27      0.69 o 
  -5   9   4        1.19       -0.17      0.54 o 
  -3   9   4        0.10       -0.47      0.58 o 
  -1   9   4       29.31       28.45      1.34 o 
   1   9   4       42.58       39.34      1.98 o 
   3   9   4        8.47       11.63      1.61 o 
   5   9   4        0.06       -1.49      1.32 o 
 -19   1   5       17.09       21.83      1.43 o 
 -17   1   5      206.28      216.70      3.04 o 
 -15   1   5       43.47       32.51      1.16 o 
 -13   1   5      333.48      334.72      3.17 o 
 -11   1   5      700.67      750.58      5.45 o 
  -9   1   5       14.35       12.22      0.44 o 
  -7   1   5      325.93      319.70      2.08 o 
  -5   1   5      592.84      815.34      5.50 o 
  -3   1   5     1561.89     1337.39     12.58 o 
  -1   1   5      570.78      500.48      5.83 o 
   1   1   5       29.34       10.14      0.46 o 
   3   1   5      312.08      279.72      2.23 o 
   5   1   5       39.35       44.68      1.58 o 
   7   1   5      142.69      118.12      1.31 o 
   9   1   5       11.28       12.85      0.77 o 
  11   1   5       28.34       39.57      1.28 o 
  13   1   5        3.25        1.61      1.20 o 
  15   1   5       61.05       68.39      3.59 o 
 -18   2   5        3.59        5.04      0.83 o 
 -16   2   5       14.94       11.56      0.86 o 
 -14   2   5      125.84      131.12      2.09 o 
 -12   2   5      138.25      123.11      1.56 o 
 -10   2   5      124.84      155.06      2.01 o 
  -8   2   5       68.99       74.94      0.88 o 
  -6   2   5      264.58      268.33      2.10 o 
  -4   2   5      240.45      330.57      2.36 o 
  -2   2   5        1.13        2.89      0.31 o 
   0   2   5      133.61      175.02      1.50 o 
   2   2   5       32.01       35.20      0.72 o 
   4   2   5       36.64       48.05      0.66 o 
   6   2   5      105.00       87.40      1.04 o 
   8   2   5        9.97       11.67      0.63 o 
  10   2   5       41.40       37.62      1.24 o 
  12   2   5        2.07        2.47      0.92 o 
  14   2   5       10.75       10.16      1.91 o 
 -17   3   5      155.98      175.85      4.26 o 
 -15   3   5       52.55       45.23      1.92 o 
 -13   3   5      632.35      614.46      8.20 o 
 -11   3   5      232.60      201.00      2.52 o 
  -9   3   5       62.18       61.51      1.20 o 
  -7   3   5       29.82       44.40      0.92 o 
  -5   3   5       16.03       33.54      0.71 o 
  -3   3   5      693.11      675.74      5.42 o 
  -1   3   5      237.29      235.14      1.86 o 
   1   3   5      306.36      338.79      3.14 o 
   3   3   5      669.80      634.60      5.36 o 
   5   3   5      214.20      215.17      2.47 o 
   7   3   5      117.28      107.76      1.53 o 
   9   3   5      284.31      290.71      3.56 o 
  11   3   5       32.34       20.11      1.13 o 
  13   3   5        3.64        4.18      1.55 o 
 -16   4   5        3.23        4.51      0.90 o 
 -14   4   5      166.06      149.67      2.75 o 
 -12   4   5      449.84      424.81      4.68 o 
 -10   4   5        3.32        1.70      0.65 o 
  -8   4   5        5.31       10.00      0.72 o 
  -6   4   5       33.95       36.97      0.88 o 
  -4   4   5      205.41      256.41      2.06 o 
  -2   4   5       60.15       56.50      0.85 o 
   0   4   5        5.32        3.04      0.39 o 
   2   4   5       51.10       66.12      1.23 o 
   4   4   5       75.10       64.29      1.29 o 
   6   4   5      138.17      154.78      2.10 o 
   8   4   5        3.81        0.37      1.07 o 
  10   4   5       20.62       20.88      1.48 o 
  12   4   5       29.16       25.94      2.39 o 
 -15   5   5       33.28       30.78      1.51 o 
 -13   5   5        1.86        0.93      0.74 o 
 -11   5   5        7.37        4.63      0.59 o 
  -9   5   5       90.55       83.98      1.78 o 
  -7   5   5      373.89      325.02      4.80 o 
  -5   5   5      162.37      162.92      2.69 o 
  -3   5   5        0.15        2.59      0.32 o 
  -1   5   5       44.99       35.09      0.88 o 
   1   5   5       31.37       34.85      1.11 o 
   3   5   5      378.29      375.21      4.37 o 
   5   5   5        5.60        6.38      0.62 o 
   7   5   5        6.92        4.87      0.66 o 
   9   5   5      100.89      110.20      2.62 o 
  11   5   5       36.86       45.79      1.94 o 
 -14   6   5       14.17       11.73      1.09 o 
 -12   6   5       31.36       27.07      1.55 o 
 -10   6   5       57.25       52.03      1.60 o 
  -8   6   5       65.63       74.24      2.24 o 
  -6   6   5      158.04      148.15      2.46 o 
  -4   6   5      412.09      417.95      3.68 o 
  -2   6   5      327.79      364.08      5.33 o 
   0   6   5        0.03        0.17      0.58 o 
   2   6   5       11.15       12.01      1.06 o 
   4   6   5       26.60       30.15      1.63 o 
   6   6   5        0.12        0.74      0.88 o 
   8   6   5        6.31        4.08      1.29 o 
  10   6   5        0.05       -1.17      0.78 o 
 -13   7   5        2.99        1.77      1.61 o 
 -11   7   5       84.96       89.51      2.20 o 
  -9   7   5       42.28       30.10      1.60 o 
  -7   7   5        2.97        2.11      0.53 o 
  -5   7   5      231.76      230.56      2.87 o 
  -3   7   5      802.24      741.87      8.21 o 
  -1   7   5        0.53        0.04      3.41 o 
   1   7   5      160.41      153.35      3.21 o 
   3   7   5        8.38        7.88      1.15 o 
   5   7   5      176.68      186.14      3.86 o 
   7   7   5      189.52      195.25      4.42 o 
   9   7   5       37.30       33.12      1.95 o 
 -10   8   5        0.05        0.58      0.77 o 
  -8   8   5       64.56       90.70      1.82 o 
  -6   8   5        1.96        2.07      0.70 o 
  -4   8   5       94.17       90.50      1.74 o 
  -2   8   5       18.91       13.43      0.98 o 
   0   8   5       56.23       55.79      2.09 o 
   2   8   5      183.58      165.12      6.04 o 
   4   8   5       93.72      104.27      2.96 o 
   6   8   5       60.64       56.92      2.35 o 
  -7   9   5       19.66       20.29      1.30 o 
  -5   9   5        2.07        1.98      0.70 o 
  -3   9   5        0.21       -0.55      0.66 o 
  -1   9   5        7.82        9.52      1.29 o 
   1   9   5       47.99       51.78      2.21 o 
   3   9   5       27.58       22.36      2.63 o 
 -18   0   6       11.28       23.84      1.73 o 
 -16   0   6        3.01       -0.55      0.86 o 
 -14   0   6        7.73        5.39      0.97 o 
 -12   0   6      669.64      737.13      8.55 o 
 -10   0   6      191.91      206.71      2.58 o 
  -8   0   6      168.11      224.70      5.38 o 
  -6   0   6       47.22       36.10      0.74 o 
  -4   0   6        0.37        1.23      0.26 o 
   0   0   6      341.83      369.07      6.22 o 
   2   0   6      520.97      559.88      9.33 o 
   4   0   6      745.70      728.14      8.62 o 
   6   0   6      565.55      443.49      4.57 o 
   8   0   6     1199.88     1160.17     13.47 o 
 -17   1   6       26.17       27.56      1.27 o 
 -15   1   6        0.03        0.62      0.62 o 
 -13   1   6      317.37      316.68      3.50 o 
 -11   1   6      143.71      129.28      1.38 o 
  -9   1   6       46.20       40.19      0.81 o 
  -7   1   6       76.52       77.02      0.97 o 
  -5   1   6        8.32       11.43      0.45 o 
  -3   1   6       75.39       94.00      1.61 o 
  -1   1   6      246.20      246.31      7.53 o 
   1   1   6        3.03        1.03      0.29 o 
   3   1   6      138.34      135.77      1.75 o 
   5   1   6      103.27      119.01      1.82 o 
   7   1   6      220.16      202.16      2.32 o 
   9   1   6      143.30      134.31      2.29 o 
  11   1   6        0.95        3.35      1.32 o 
  13   1   6        4.26        6.93      1.67 o 
 -18   2   6        5.17        5.57      0.85 o 
 -16   2   6       75.22       75.67      1.75 o 
 -14   2   6      112.27      126.41      2.07 o 
 -12   2   6      111.85       84.57      1.56 o 
 -10   2   6      393.18      455.90      3.89 o 
  -8   2   6      717.37      635.55      4.17 o 
  -6   2   6        0.68        2.04      0.35 o 
  -4   2   6      392.54      429.04      3.36 o 
  -2   2   6     1032.05     1021.93     11.94 o 
   0   2   6       99.94       91.85      2.33 o 
   2   2   6        7.73        6.39      0.75 o 
   4   2   6       21.79       14.07      0.91 o 
   6   2   6       51.53       71.24      0.99 o 
   8   2   6        0.47        0.17      1.17 o 
  10   2   6        1.70       -0.36      1.08 o 
  12   2   6        0.12        1.20      1.32 o 
 -17   3   6        4.51        5.28      0.91 o 
 -15   3   6        1.16        1.78      0.70 o 
 -13   3   6      158.52      165.85      2.37 o 
 -11   3   6       15.71       12.10      0.87 o 
  -9   3   6      320.54      312.89      3.27 o 
  -7   3   6        0.09        0.30      0.28 o 
  -5   3   6       80.09       53.39      0.77 o 
  -3   3   6      570.03      591.93      4.78 o 
  -1   3   6      303.59      326.27      3.05 o 
   1   3   6      127.68      122.43      1.49 o 
   3   3   6       31.17       37.12      2.64 o 
   5   3   6       31.59       28.86      0.66 o 
   7   3   6        0.03       -0.42      0.86 o 
   9   3   6        5.58        6.46      1.20 o 
  11   3   6        1.74        0.72      1.32 o 
  13   3   6        7.59        7.65      1.67 o 
 -16   4   6        4.44        2.93      0.91 o 
 -14   4   6       81.53       87.94      2.30 o 
 -12   4   6       65.66       83.29      1.93 o 
 -10   4   6       87.03       81.64      1.53 o 
  -8   4   6      415.23      428.12      4.04 o 
  -6   4   6      266.60      297.86      3.07 o 
  -4   4   6       70.21       38.46      0.68 o 
  -2   4   6      160.88      150.54      1.81 o 
   0   4   6      614.61      598.60      4.70 o 
   2   4   6       56.06       57.33      1.83 o 
   4   4   6        0.31        0.38      0.42 o 
   6   4   6      438.46      496.08      6.42 o 
   8   4   6        0.03        0.41      2.21 o 
  10   4   6        9.42       12.19      1.43 o 
  12   4   6       39.38       44.83      2.63 o 
 -15   5   6        4.11        4.07      0.86 o 
 -13   5   6        2.74        3.90      0.79 o 
 -11   5   6       46.55       34.70      1.60 o 
  -9   5   6       27.57       28.18      1.39 o 
  -7   5   6      111.98       95.26      1.52 o 
  -5   5   6       83.08      105.19      1.55 o 
  -3   5   6      182.75      206.67      1.86 o 
  -1   5   6      248.28      269.09      2.81 o 
   1   5   6        2.49        4.97      0.69 o 
   3   5   6        1.79        0.88      0.84 o 
   5   5   6       98.85       93.66      1.86 o 
   7   5   6      105.49       99.68      2.45 o 
   9   5   6        1.14        1.43      1.20 o 
 -14   6   6       37.52       57.05      1.87 o 
 -12   6   6        6.97        8.26      0.93 o 
 -10   6   6      114.86       94.40      2.53 o 
  -8   6   6       21.16       13.49      0.78 o 
  -6   6   6      383.03      337.28      3.57 o 
  -4   6   6        6.25        7.35      0.64 o 
  -2   6   6      149.47      147.57      2.99 o 
   0   6   6      194.48      182.58      3.42 o 
   2   6   6       54.35       56.56      2.01 o 
   4   6   6       73.53       70.82      2.63 o 
   6   6   6       29.50       26.19      1.61 o 
   8   6   6       67.83       75.86      2.69 o 
 -11   7   6        0.05       -0.31      0.77 o 
  -9   7   6        7.78        7.99      0.93 o 
  -7   7   6      167.04      186.63      3.02 o 
  -5   7   6      169.62      138.33      2.12 o 
  -3   7   6       79.81       80.81      1.65 o 
  -1   7   6       40.34       50.04      1.95 o 
   1   7   6       83.20       76.57      3.23 o 
   3   7   6       48.14       55.24      3.47 o 
   5   7   6       19.71       16.14      2.63 o 
   7   7   6       23.30       31.13      1.90 o 
  -8   8   6        0.11        1.42      0.78 o 
  -6   8   6        0.27        2.93      0.87 o 
  -4   8   6       10.40       11.14      0.98 o 
  -2   8   6        6.77        2.93      0.94 o 
   0   8   6        6.94        3.35      1.79 o 
   2   8   6       24.92       32.64      2.99 o 
   4   8   6       24.52       22.24      2.87 o 
 -17   1   7       54.62       63.80      2.05 o 
 -15   1   7      127.73      125.94      2.12 o 
 -13   1   7       26.99       18.37      0.91 o 
 -11   1   7      210.19      253.81      3.66 o 
  -9   1   7      661.15      659.96      5.16 o 
  -7   1   7        0.13        1.75      0.32 o 
  -5   1   7        0.57        0.03      0.30 o 
  -3   1   7      809.41      845.77      8.14 o 
  -1   1   7       57.82       52.25      1.43 o 
   1   1   7       35.18       20.11      0.64 o 
   3   1   7      157.09      179.28      2.67 o 
   5   1   7       15.94       18.73      1.06 o 
 -16   2   7        0.33       -0.94      0.69 o 
 -14   2   7        0.40       -0.86      0.60 o 
 -12   2   7      102.85      111.68      1.83 o 
 -10   2   7      181.02      179.62      1.70 o 
  -8   2   7       91.07       75.59      1.01 o 
  -6   2   7       27.00       17.46      0.83 o 
  -4   2   7       57.43       52.82      0.84 o 
  -2   2   7       88.33       86.21      1.24 o 
   0   2   7       13.92       17.98      0.69 o 
   2   2   7       69.20       78.52      1.36 o 
   4   2   7        0.58       -1.12      0.96 o 
 -15   3   7      115.01      122.20      2.31 o 
 -13   3   7        5.91        2.95      0.75 o 
 -11   3   7      474.88      435.53      6.38 o 
  -9   3   7      138.83      150.58      1.68 o 
  -7   3   7       59.75       52.23      1.01 o 
  -5   3   7       71.63       77.83      1.14 o 
  -3   3   7       93.07       66.91      1.01 o 
  -1   3   7        0.10       -0.09      0.37 o 
   1   3   7       17.93       15.99      0.82 o 
   3   3   7      410.89      432.16      4.47 o 
   7   3   7       38.45       43.28      1.79 o 
 -16   4   7        1.40        1.50      1.57 o 
 -14   4   7        2.24        1.41      0.74 o 
 -12   4   7       68.08       57.33      1.43 o 
 -10   4   7      316.86      283.43      3.87 o 
  -8   4   7       31.02       38.75      1.24 o 
  -6   4   7       13.47       16.30      0.61 o 
  -4   4   7        6.64        7.09      0.39 o 
  -2   4   7       10.05        4.75      0.32 o 
   0   4   7       57.45       64.48      1.12 o 
   2   4   7        4.81        2.82      0.66 o 
   4   4   7       17.97       11.24      2.27 o 
 -13   5   7       17.85       20.67      1.21 o 
 -11   5   7        1.93        4.99      0.69 o 
  -9   5   7        6.08        1.21      0.66 o 
  -7   5   7      108.51       88.48      1.79 o 
  -5   5   7      363.87      316.41      3.83 o 
  -3   5   7        1.13        1.20      0.56 o 
  -1   5   7       34.66       40.17      2.75 o 
   1   5   7       88.93       89.19      3.71 o 
   3   5   7       69.32       72.96      1.86 o 
   5   5   7       15.32       15.18      2.39 o 
   7   5   7        0.16       -1.32      1.91 o 
 -12   6   7       13.39       10.80      0.90 o 
 -10   6   7        0.20        0.80      0.73 o 
  -8   6   7       71.51       76.12      1.81 o 
  -6   6   7       49.08       51.02      1.49 o 
  -4   6   7       63.67       47.92      1.42 o 
  -2   6   7      149.92      164.15      5.14 o 
   0   6   7       91.02       97.56      4.06 o 
   2   6   7        6.60        2.87      1.91 o 
   4   6   7       14.54       11.12      2.15 o 
   6   6   7        2.39        2.03      1.91 o 
  -9   7   7       36.45       30.32      1.42 o 
  -7   7   7       25.02       20.46      1.16 o 
  -5   7   7        2.15        0.01      0.77 o 
  -3   7   7      134.18      136.75      3.10 o 
  -1   7   7      195.02      199.06      6.10 o 
   1   7   7        4.08        5.02      1.91 o 
   3   7   7        3.62        2.63      1.79 o 
   5   7   7       38.95       46.99      3.83 o 
  -6   8   7        9.36       15.67      1.33 o 
  -4   8   7        0.91       -0.09      0.92 o 
  -2   8   7       15.88       15.02      1.39 o 
   0   8   7       31.29       24.27      2.75 o 
 -16   0   8       86.71      124.19      8.67 o 
 -14   0   8        0.52       -0.26      0.92 o 
 -12   0   8       94.42       87.94      2.26 o 
 -10   0   8      504.02      583.66      7.51 o 
  -8   0   8      581.81      557.20      5.63 o 
  -6   0   8      541.37      634.36      9.25 o 
  -4   0   8       26.45       22.37      2.57 o 
  -2   0   8       76.49       97.79      3.41 o 
   0   0   8      202.58      213.77      3.95 o 
   2   0   8       14.80       20.80      1.32 o 
 -15   1   8        2.88        3.62      0.76 o 
 -13   1   8       25.67       24.51      1.08 o 
 -11   1   8      108.68      132.67      2.67 o 
  -9   1   8      241.11      225.23      2.20 o 
  -7   1   8        0.73       -0.26      0.55 o 
  -5   1   8      181.31      173.45      1.84 o 
  -3   1   8       28.58       26.38      0.89 o 
  -1   1   8        8.20        8.74      0.80 o 
   1   1   8       40.76       41.64      1.14 o 
 -16   2   8        0.09       -1.04      0.69 o 
 -14   2   8       77.81       76.39      1.64 o 
 -12   2   8       54.57       58.98      1.34 o 
 -10   2   8       89.26       76.82      1.25 o 
  -8   2   8       98.05       95.54      1.42 o 
  -6   2   8       73.25       67.32      1.07 o 
  -4   2   8      192.10      202.67      2.44 o 
  -2   2   8      109.41      121.65      2.01 o 
   0   2   8        0.66        3.11      0.51 o 
 -15   3   8        0.30        1.39      0.81 o 
 -13   3   8        5.17        2.27      0.75 o 
 -11   3   8       32.55       28.87      1.06 o 
  -9   3   8       98.90      109.73      1.70 o 
  -7   3   8       76.64       69.99      1.97 o 
  -5   3   8       61.05       65.52      1.27 o 
  -3   3   8       26.32       25.99      1.09 o 
  -1   3   8       70.20       78.94      1.79 o 
   1   3   8       86.92       95.88      3.83 o 
 -14   4   8        0.02        0.69      0.75 o 
 -12   4   8        0.09       -0.69      0.59 o 
 -10   4   8       64.26       79.98      1.57 o 
  -8   4   8      155.17      136.76      2.79 o 
  -6   4   8        4.63        5.73      0.68 o 
  -4   4   8      115.48      133.15      2.05 o 
  -2   4   8      125.23      129.48      4.18 o 
   0   4   8      136.52      143.59      4.66 o 
   2   4   8       80.75       61.93      3.23 o 
   4   4   8        2.26        0.96      1.67 o 
 -13   5   8        3.76        5.86      0.89 o 
 -11   5   8        4.66        7.03      0.75 o 
  -9   5   8        5.33        2.81      0.74 o 
  -7   5   8        4.87        7.15      0.79 o 
  -5   5   8       23.75       20.67      1.07 o 
  -3   5   8       32.49       34.55      2.63 o 
  -1   5   8        0.63        1.55      1.43 o 
   1   5   8       73.32       81.90      3.95 o 
   3   5   8        6.82        7.77      1.91 o 
   5   5   8       12.10        9.80      2.39 o 
   7   5   8       23.91       15.54      2.75 o 
 -10   6   8        7.37        8.54      1.08 o 
  -8   6   8       38.98       22.01      1.21 o 
  -6   6   8        0.01        0.31      0.66 o 
  -4   6   8       56.96       45.67      1.46 o 
  -2   6   8        5.27       10.76      2.03 o 
   0   6   8        0.10        0.72      1.55 o 
   2   6   8        3.31        0.60      1.91 o 
   4   6   8       11.06       10.64      2.27 o 
  -7   7   8        1.52        1.67      0.99 o 
  -5   7   8       26.49       31.93      1.42 o 
  -3   7   8       75.18       74.24      2.41 o 
  -1   7   8       25.30       31.20      3.23 o 
   1   7   8       10.92       13.51      2.51 o 
 -15   1   9       80.69       84.49      2.27 o 
 -13   1   9       43.32       38.25      1.72 o 
 -11   1   9        2.04        2.49      0.58 o 
  -9   1   9      284.04      331.47      3.94 o 
  -7   1   9      160.78      163.29      2.81 o 
  -5   1   9       21.68       26.81      0.76 o 
  -3   1   9       35.09       42.22      1.55 o 
  -1   1   9       42.43       34.55      2.39 o 
 -14   2   9        0.00       -1.09      0.73 o 
 -12   2   9        0.27       -0.86      0.58 o 
 -10   2   9       37.60       42.46      1.14 o 
  -8   2   9      104.12       99.09      1.50 o 
  -6   2   9       90.74       81.42      1.40 o 
  -4   2   9        5.39        6.05      0.50 o 
  -2   2   9       10.90        8.13      1.55 o 
   0   2   9       39.61       30.73      2.51 o 
 -13   3   9       32.79       30.66      1.37 o 
 -11   3   9        7.21        2.61      0.59 o 
  -9   3   9       44.55       35.53      1.64 o 
  -7   3   9      169.37      185.80      2.24 o 
  -5   3   9       98.33       97.27      1.64 o 
  -3   3   9       10.48       14.59      1.79 o 
  -1   3   9        0.48        1.91      1.55 o 
   1   3   9       12.33       21.64      2.51 o 
   3   3   9       13.97       16.38      2.27 o 
 -12   4   9        5.45        3.93      0.71 o 
 -10   4   9       11.96        9.08      0.75 o 
  -8   4   9      139.69      130.64      2.21 o 
  -6   4   9       20.85       25.17      1.17 o 
  -4   4   9        3.42        1.74      0.64 o 
  -2   4   9        2.10        2.87      1.67 o 
   0   4   9        2.02       -0.24      1.55 o 
   2   4   9        0.69       -0.12      1.79 o 
   4   4   9       12.79       17.22      2.51 o 
 -11   5   9        0.00       -0.25      0.64 o 
  -9   5   9       27.98       39.15      1.40 o 
  -7   5   9        1.86        0.22      0.68 o 
  -5   5   9       61.54       55.58      1.50 o 
  -3   5   9       54.93       42.48      1.61 o 
  -1   5   9       26.73       36.23      2.99 o 
   1   5   9       14.70       16.38      2.15 o 
   3   5   9        6.38        4.06      1.91 o 
  -8   6   9        1.09        4.66      0.84 o 
  -6   6   9        7.39        6.79      0.87 o 
  -4   6   9       40.29       45.15      2.93 o 
  -2   6   9       25.08       19.01      2.39 o 
   0   6   9       32.30       32.88      3.23 o 
 -12   0  10        4.53        6.34      1.32 o 
 -10   0  10       60.34       53.44      2.27 o 
  -8   0  10      164.97      173.36      3.71 o 
  -6   0  10      124.92       99.83      2.27 o 
  -4   0  10       37.14       36.94      2.03 o 
  -2   0  10       40.09       45.43      2.51 o 
 -13   1  10        7.25        7.90      1.64 o 
 -11   1  10       11.50       13.59      1.10 o 
  -9   1  10        3.48        5.58      0.75 o 
  -7   1  10       97.74      102.80      1.80 o 
  -5   1  10       13.54       11.58      1.32 o 
  -3   1  10       66.53       68.88      1.94 o 
  -1   1  10       35.29       38.50      2.63 o 
 -12   2  10        1.50        1.70      0.73 o 
 -10   2  10        0.40       -0.03      0.60 o 
  -8   2  10        1.01        0.22      0.76 o 
  -6   2  10       17.40       32.29      1.41 o 
  -4   2  10       19.20       24.27      2.27 o 
  -2   2  10      106.53      127.09      4.30 o 
   0   2  10       17.23       14.83      2.03 o 
   2   2  10        0.35       -2.33      1.55 o 
 -11   3  10        1.42        0.74      0.68 o 
  -9   3  10        0.18       -0.74      0.52 o 
  -7   3  10       27.79       29.20      1.03 o 
  -5   3  10        0.03        0.58      0.56 o 
  -3   3  10       17.25       20.32      2.15 o 
  -1   3  10        2.29        6.34      1.79 o 
   1   3  10        2.78       -0.36      1.67 o 
   3   3  10       10.69        9.56      2.27 o 
  -8   4  10       21.35       23.53      1.57 o 
  -6   4  10       13.73        7.57      0.73 o 
  -4   4  10       13.07       18.62      1.12 o 
  -2   4  10       22.56       27.62      2.75 o 
   0   4  10        7.94        5.62      1.91 o 
   2   4  10        8.03        2.39      1.91 o 
  -5   5  10        0.01       -0.96      0.75 o 
  -3   5  10        6.37        5.86      0.95 o 
  -9   1  11        3.63        5.91      0.71 o 
  -7   1  11       53.19       52.49      1.91 o 
  -3   1  11        0.12        1.67      1.32 o 
  -1   1  11        1.21        0.48      1.55 o 
  -8   2  11       13.89       18.17      1.67 o 
  -6   2  11       40.64       43.76      2.03 o 
  -4   2  11       30.42       31.20      2.51 o 
  -2   2  11        0.56        0.96      1.67 o 
                                                 
